# Supplementary material for: Effects of Human Activities on the Spatial Distribution, Ecological Risk and Sources of PTEs in Coastal Sediments
Source: Int J Environ Res Public Health. 2021 Nov 26;18(23):12476. doi: 10.3390/ijerph182312476 (PMC8657197; doi:10.3390/ijerph182312476)
Supplement: Supplementary file 1 [file ijerph-18-12476-s001.zip]

Archive with 1 entries (1 files):
- ijerph-1414106-supplementary.pdf
